# Supplementary material for: Validation and Psychometric Properties of the German Operational and Organizational Police Stress Questionnaires
Source: Int J Environ Res Public Health. 2023 Sep 26;20(19):6831. doi: 10.3390/ijerph20196831 (PMC10572357; doi:10.3390/ijerph20196831)
Supplement: Supplementary file 1 [file ijerph-20-06831-s001.zip]

Archive with 1 entries (1 files):
- ijerph-2588696-supplementary.pdf
